# Supplementary material for: Exogenously Scavenged and Endogenously Synthesized Heme Are Differentially Utilized by Mycobacterium tuberculosis
Source: Microbiol Spectr. 2022 Sep 28;10(5):e03604-22. doi: 10.1128/spectrum.03604-22 (PMC9604157; doi:10.1128/spectrum.03604-22)
Supplement: Supplemental file 2 — Data Set S1. Download spectrum.03604-22-s0002.xlsx, XLSX file, 0.03 MB [file spectrum.03604-22-s0002.xlsx]

## Sheet: Table of contents
		Sheet 1	Table of contents for spreadsheet
		Sheet 2	Log2 Fold change values used to generate heat map for figure 2d
		Sheet3	Fold change values for comparisons shown in figure 2d
		Sheet 4	Fold change values for WT pairwise comparisons
		Sheet 5	Fold change values for ∆gtrR pairwise comparisons
		Sheet 6	Fold change values for ∆chdC pairwise comparisons
		Sheet 7	Fold change values for ∆gtrR vs ∆chdC pairwise comparisons

## Sheet: Fig 2d Data Log2 Fold Change
Rv Number	Gene Name	WT vs Heme			Gene Name	WT vs Heme Dep			Gene Name	WT vs gtrR heme dep			Gene Name	WT vs gtrR + ALA			Gene Name	WT vs gtrR + heme			Gene Name	WT vs chdC heme dep			Gene Name	vs chdC + heme
Rv0509	gtrR	-1.919	-1.9065		gtrR	-1.374	-1.236		gtrR				gtrR				gtrR				gtrR	-1.824	-1.608		gtrR	-2.581	-2.502
Rv0524	gsaM	-0.758	-0.8185		gsaM	0.164	0.0675		gsaM	1.679	1.7005		gsaM	-0.327	-0.2015		gsaM	2.473	2.453		gsaM	0.226	0.161		gsaM	-0.371	-0.344
Rv1485	uroD	2.16	2.193		uroD	0.692	0.6965		uroD	2.669	2.6595		uroD	-0.33	-0.156		uroD	3.13	3.1445		uroD	-0.192	-0.1495		uroD	-0.215	-0.147
Rv2678c	cpfC	-0.018	0.1855		cpfC	-0.491	-0.536		cpfC	1.605	2.0225		cpfC	-2.28	-2.0845		cpfC	2.081	2.328		cpfC	-0.732	-0.35		cpfC	-0.251	-0.162
Rv2676c	chdC	1.17	1.279		chdC	0.309	0.343		chdC	1.87	2.0275		chdC	-0.444	-0.4095		chdC	1.994	2.1245		chdC				chdC
Rv3592	mhuD	-1.434	-1.4725		mhuD	-1.347	-1.452		mhuD	0.916	0.9735		mhuD	-1.87	-1.975		mhuD	-0.922	-0.9		mhuD	-1.467	-1.2745		mhuD	-1.605	-1.56
Rv2074	bvrR	-1.201	-1.1755		bvrR	-1.027	-1.103		bvrR	0.487	0.6835		bvrR	-1.332	-1.196		bvrR	0.123	0.3055		bvrR	-1.437	-1.2345		bvrR	-1.29	-1.3095
Rv3666c	dppA	0.562	0.687		dppA	-0.979	-0.5085		dppA	1.165	1.205		dppA	-1.213	-0.9235		dppA	1.224	1.298		dppA	0.166	-0.1055		dppA	0.953	1.037
Rv3663c	dppD	-0.362	-0.387		dppD	-0.85	-1.089		dppD	1.566	1.6045		dppD	-1.446	-1.478		dppD	0.47	0.527		dppD	-1.183	-1.104		dppD	-0.826	-0.7365
Rv3029c	fixA	-2.461	-2.327		fixA	-2.391	-2.439		fixA	0.511	0.8745		fixA	-2.84	-2.606		fixA	-0.912	-0.533		fixA	-2.823	-2.7255		fixA	-2.934	-2.913
Rv3028c	fixB	-2	-2.1575		fixB	-2.511	-2.4885		fixB	0.957	1.035		fixB	-2.833	-3.029		fixB	-0.47	-0.341		fixB	-2.636	-2.429		fixB	-2.633	-2.7015
Rv2108	ppe36	-0.013	-0.0815		ppe36	0.484	0.429		ppe36	0.166	0.231		ppe36	-0.202	-0.3015		ppe36	-0.007	-0.0475		ppe36	-0.463	-0.477		ppe36	-0.417	-0.468
Rv2123	ppe37	1.197	1.126		ppe37	1.499	1.2205		ppe37	1.604	1.5095		ppe37	0.677	0.8085		ppe37	2.154	1.9975		ppe37	1.717	1.87		ppe37	1.367	1.2255
Rv0206c	mmpl11	0.122	0.1125		mmpl11	0.34	0.1915		mmpl11	0.999	1.044		mmpl11	-0.558	-0.4205		mmpl11	0.395	0.371		mmpl11	-0.732	-0.4795		mmpl11	-0.19	-0.256
Rv0202c	mmpl3	-1.42	-1.3795		mmpl3	0.021	0.0015		mmpl3	0.473	0.606		mmpl3	-0.597	-0.4585		mmpl3	-1.092	-0.985		mmpl3	-1.414	-1.1505		mmpl3	-2.153	-2.136
Rv3533c	ppe62	1.229	1.1695		ppe62	0.475	0.395		ppe62	1.065	1.092		ppe62	0.041	0.237		ppe62	1.223	1.2125		ppe62	0.405	0.4675		ppe62	0.755	0.6085
Rv1876	bfrA	0.025	0.042		bfrA	0.388	0.4365		bfrA	0.668	0.8215		bfrA	0.154	0.3045		bfrA	0.187	0.2595		bfrA	0.437	0.4945		bfrA	-0.143	-0.1225
Rv3841	bfrB	-2.841	-2.7335		bfrB	-2.184	-1.9675		bfrB	0.39	0.554		bfrB	-1.664	-1.486		bfrB	-2.693	-2.6315		bfrB	-2.545	-2.3		bfrB	-4.072	-3.9295
Rv2711	ideR	-0.02	0.2515		ideR	-1.556	-1.297		ideR	1.132	1.1135		ideR	-1.576	-1.2945		ideR	0.49	0.6015		ideR	-1.74	-1.1455		ideR	-0.995	-0.9105
Rv1908c	katG	-2.413	-2.375		katG	-0.936	-0.7645		katG	0.586	0.615		katG	-0.817	-0.6815		katG	-2.151	-2.131		katG	-1.244	-1.037		katG	-3.055	-3.0385
Rv2703	sigA	0.461	0.412		sigA	0.513	0.471		sigA	1.201	1.2615		sigA	-0.443	-0.297		sigA	0.378	0.373		sigA	0.422	0.6385		sigA	0.351	0.329
**All values on this sheet reported as log2 fold change

## Sheet: Fold change values sheet 2
Rv Number	Gene Name	WT vs Heme			Gene Name	WT vs Heme Dep			Gene Name	WT vs gtrR heme dep			Gene Name	WT vs gtrR + ALA			Gene Name	WT vs gtrR + heme			Gene Name	WT vs chdC heme dep			Gene Name	vs chdC + heme
Rv0509	gtrR	0.264438	0.266739		gtrR	0.38582	0.424548		gtrR				gtrR				gtrR				gtrR	0.282437	0.328053		gtrR	0.167125	0.176532
Rv0509	gtrR	0.220523	0.288371		gtrR	0.262793	0.21427		gtrR				gtrR				gtrR				gtrR	0.0538093	0.0647041		gtrR	0.179991	0.456283
Rv0524	gsaM	0.591315	0.567031		gsaM	1.12039	1.0479		gsaM	3.20206	3.25014		gsaM	0.797192	0.869646		gsaM	5.55197	5.47554		gsaM	1.16959	1.11806		gsaM	0.773246	0.787854
Rv1485	cpfC	0.987601	1.13721		cpfC	0.711532	0.68968		cpfC	3.04196	4.06287		cpfC	0.205898	0.235778		cpfC	4.231	5.02109		cpfC	0.602069	0.784584		cpfC	0.840314	0.893785
Rv2678c	uroD	2.25012	2.42671		uroD	1.23885	1.26839		uroD	3.65533	4.07698		uroD	0.735094	0.752884		uroD	3.9834	4.36052		uroD				uroD
Rv2676c	chdC	4.46915	4.57255		chdC	1.61552	1.62057		chdC	6.35988	6.31814		chdC	0.795536	0.89751		chdC	8.75435	8.84278		chdC	0.875391	0.901563		chdC	0.861546	0.903127
Rv3592	mhuD	0.370103	0.360357		mhuD	0.393109	0.365514		mhuD	1.88688	1.9636		mhuD	0.273573	0.25437		mhuD	0.527777	0.535887		mhuD	0.361734	0.413368		mhuD	0.328736	0.339151
Rv2074	bvr	0.434974	0.44273		bvr	0.49073	0.465547		bvr	1.40153	1.60603		bvr	0.397217	0.436484		bvr	1.089	1.23585		bvr	0.369335	0.42499		bvr	0.408951	0.403461
Rv3666c	dppA	1.47631	1.60993		dppA	0.507331	0.702953		dppA	2.24233	2.30537		dppA	0.431371	0.527228		dppA	2.33593	2.45888		dppA	1.12194	0.929483		dppA	1.93589	2.05196
Rv3663c	dppD	0.778085	0.764718		dppD	0.554785	0.470087		dppD	2.96083	3.0409		dppD	0.367038	0.358986		dppD	1.38511	1.44093		dppD	0.440435	0.465225		dppD	0.564091	0.600194
Rv3029c	fixA	0.181621	0.199298		fixA	0.19065	0.184411		fixA	1.42504	1.83337		fixA	0.139661	0.164254		fixA	0.531448	0.691116		fixA	0.141316	0.151197		fixA	0.130851	0.13277
Rv3028c	fixB	0.25	0.224144		fixB	0.175434	0.178191		fixB	1.94127	2.04911		fixB	0.14034	0.122512		fixB	0.721965	0.789494		fixB	0.160874	0.185694		fixB	0.161209	0.153733
Rv2108	ppe36	0.99103	0.945075		ppe36	1.39862	1.3463		ppe36	1.12194	1.17365		ppe36	0.869345	0.811408		ppe36	0.99516	0.967612		ppe36	0.725476	0.71847		ppe36	0.74898	0.722966
Rv2123	ppe37	2.29262	2.18253		ppe37	2.82647	2.33027		ppe37	3.03985	2.84711		ppe37	1.59881	1.75139		ppe37	4.4506	3.99307		ppe37	3.28752	3.65533		ppe37	2.57934	2.33836
Rv0206c	mmpl11	1.08824	1.0811		mmpl11	1.26576	1.14195		mmpl11	1.99861	2.06194		mmpl11	0.679243	0.747166		mmpl11	1.31494	1.29325		mmpl11	0.602069	0.717226		mmpl11	0.876606	0.837406
Rv0202c	mmpl3	0.373712	0.384352		mmpl3	1.01466	1.00104		mmpl3	1.38799	1.52203		mmpl3	0.661127	0.727743		mmpl3	0.469111	0.505226		mmpl3	0.37527	0.450469		mmpl3	0.224845	0.22751
Rv3533c	ppe62	1.96292	1.9752		ppe62	1.69702	1.88557		ppe62	1.65061	1.79005		ppe62	1.1321	1.13249		ppe62	2.00416	2.02722		ppe62	1.54007	1.76786		ppe62	1.49485	1.46104
Rv1876	bfrA	1.01748	1.02954		bfrA	1.30858	1.35332		bfrA	1.58887	1.76724		bfrA	1.11265	1.23499		bfrA	1.13839	1.19706		bfrA	1.35379	1.40883		bfrA	0.905634	0.918594
Rv3841	bfrB	0.187765	0.192776		bfrB	0.52268	0.588657		bfrB	1.50108	1.53156		bfrB	0.567621	0.623517		bfrB	0.225156	0.2283		bfrB	0.4222	0.48734		bfrB	0.120324	0.121708
Rv2711	ideR	0.986233	1.19044		ideR	0.340093	0.406972		ideR	2.19162	2.1637		ideR	0.335411	0.407677		ideR	1.40444	1.51729		ideR	0.29937	0.452033		ideR	0.501736	0.532001
Rv1908c	katG	0.139564	0.150361		katG	0.220065	0.255696		katG	1.31039	1.46815		katG	0.315563	0.357001		katG	0.154642	0.161376		katG	0.171348	0.203063		katG	0.0594574	0.06563
Rv2703	sigA	1.3765	1.33053		sigA	1.42701	1.38607		sigA	2.29899	2.39745		sigA	0.735603	0.813943		sigA	1.29954	1.29504		sigA	1.33978	1.55671		sigA	1.27544	1.25614
**All values on this sheet reported as fold change

## Sheet: WT pairwise comparisons
Rv Number	Gene Name	WT vs WT Heme				WT vs WT Heme Dep				WT Heme-WT Heme Dep
Rv0509	gtrR	0.264438	0.266739			0.38582	0.424548			1.45902	1.59162
Rv0509	gtrR	0.220523	0.288371			0.262793	0.21427			1.19168	0.743034
Rv0524	gsaM	0.591315	0.567031			1.12039	1.0479			1.89474	1.84805
Rv1485	cpfC	0.987601	1.13721			0.711532	0.68968			0.720465	0.606467
Rv2676c	chdC	2.25012	2.42671			1.23885	1.26839			0.550571	0.52268
Rv2678c	uroD	4.46915	4.57255			1.61552	1.62057			0.361483	0.354412
Rv3592	mhuD	0.370103	0.360357			0.393109	0.365514			1.06216	1.01431
Rv2074	bvr	0.434974	0.44273			0.49073	0.465547			1.12818	1.05154
Rv3666c	dppA	1.47631	1.60993			0.507331	0.702953			0.343647	0.436635
Rv3663c	dppD	0.778085	0.764718			0.554785	0.470087			0.713013	0.614719
Rv3029c	fixA	0.181621	0.199298			0.19065	0.184411			1.04972	0.925304
Rv3028c	fixB	0.25	0.224144			0.175434	0.178191			0.701736	0.794985
Rv2108	ppe36	0.99103	0.945075			1.39862	1.3463			1.41128	1.42454
Rv2123	ppe37	2.29262	2.18253			2.82647	2.33027			1.23285	1.0677
Rv0206c	mmpl11	1.08824	1.0811			1.26576	1.14195			1.16312	1.05629
Rv0202c	mmpl3	0.373712	0.384352			1.01466	1.00104			2.71509	2.60449
Rv3533c	ppe62	1.96292	1.9752			1.69702	1.88557			0.864537	0.954621
Rv1876	bfrA	1.01748	1.02954			1.30858	1.35332			1.2861	1.31449
Rv3841	bfrB	0.187765	0.192776			0.52268	0.588657			2.78369	3.05358
Rv2711	ideR	0.986233	1.19044			0.340093	0.406972			0.34484	0.341865
Rv1908c	katG	0.139564	0.150361			0.220065	0.255696			1.5768	1.70055
Rv2703	sigA	1.3765	1.33053			1.42701	1.38607			1.0367	1.04174
**All values on this sheet reported as fold change

## Sheet: ∆gtrR pairwise comparisons
Rv Number	Gene Name	WT vsΔgtrR-ALA			Gene Name	WT-heme vs ΔgtrR-heme			Gene Name	ΔgtrR-ALA vs ΔgtrR-heme			Gene Name	ΔgtrR-heme vs ΔgtrR-hemeDep			Gene Name	WThemeDep vs ΔgtrR-hemeDep			Gene Name	ΔgtrR-ALA vs ΔgtrR-hemeDep
Rv0509	gtrR				gtrR	3.23888e-07	1.16202e-05		gtrR				gtrR				gtrR	0.00014218	0.00025637		gtrR
Rv0509	gtrR	9.1175e-05			gtrR				gtrR				gtrR				gtrR				gtrR
Rv0524	gsaM	0.797192	0.869646		gsaM	9.38919	9.6565		gsaM	6.9644	6.29628		gsaM	0.576743	0.593574		gsaM	2.85799	3.10157		gsaM	4.01667	3.73731
Rv1485	cpfC	0.205898	0.235778		cpfC	4.28412	4.41526		cpfC	20.5491	21.2958		cpfC	0.718968	0.809162		cpfC	4.27522	5.89095		cpfC	14.7741	17.2318
Rv2676c	chdC	0.735094	0.752884		chdC	1.77031	1.79689		chdC	5.4189	5.79175		chdC	0.91764	0.934975		chdC	2.95058	3.21429		chdC	4.9726	5.41515
Rv2678c	uroD	0.795536	0.89751		uroD	1.95884	1.93388		uroD	11.0043	9.85257		uroD	0.726483	0.714497		uroD	3.93674	3.89872		uroD	7.99446	7.03963
Rv3592	mhuD	0.273573	0.25437		mhuD	1.42603	1.4871		mhuD	1.9292	2.10672		mhuD	3.57514	3.6642		mhuD	4.79989	5.37215		mhuD	6.89715	7.71946
Rv2074	bvr	0.397217	0.436484		bvr	2.50359	2.79142		bvr	2.74157	2.83137		bvr	1.28699	1.29954		bvr	2.85601	3.44977		bvr	3.52837	3.67948
Rv3666c	dppA	0.431371	0.527228		dppA	1.58227	1.52732		dppA	5.41515	4.66378		dppA	0.959929	0.937571		dppA	4.41986	3.27955		dppA	5.19816	4.37263
Rv3663c	dppD	0.367038	0.358986		dppD	1.78015	1.88426		dppD	3.77375	4.01389		dppD	2.13761	2.11038		dppD	5.33689	6.46881		dppD	8.06682	8.47081
Rv3029c	fixA	0.139661	0.164254		fixA	2.92614	3.46775		fixA	3.80527	4.20761		fixA	2.68143	2.65277		fixA	7.47462	9.94175		fixA	10.2036	11.1618
Rv3028c	fixB	0.14034	0.122512		fixB	2.88786	3.52226		fixB	5.14439	6.44419		fixB	2.68887	2.59548		fixB	11.0655	11.4995		fixB	13.8326	16.7258
Rv2108	ppe36	0.869345	0.811408		ppe36	1.00417	1.02385		ppe36	1.14472	1.19251		ppe36	1.1274	1.21293		ppe36	0.802181	0.871758		ppe36	1.29056	1.44643
Rv2123	ppe37	1.59881	1.75139		ppe37	1.94127	1.82956		ppe37	2.78369	2.27995		ppe37	0.68302	0.713013		ppe37	1.07549	1.22179		ppe37	1.90132	1.62563
Rv0206c	mmpl11	0.679243	0.747166		mmpl11	1.20832	1.19623		mmpl11	1.93589	1.73087		mmpl11	1.51992	1.59438		mmpl11	1.57899	1.80563		mmpl11	2.94241	2.75968
Rv0202c	mmpl3	0.661127	0.727743		mmpl3	1.25527	1.31449		mmpl3	0.709562	0.694237		mmpl3	2.95878	3.01258		mmpl3	1.36794	1.52045		mmpl3	2.09943	2.09144
Rv3533c	ppe62	1.02883	1.17854		ppe62	0.99585	1.03025		ppe62	2.26891	1.96632		ppe62	0.896267	0.919869		ppe62	1.50525	1.62113		ppe62	2.03355	1.80876
Rv1876	bfrA	1.11265	1.23499		bfrA	1.11884	1.16272		bfrA	1.02314	0.96929		bfrA	1.39571	1.47631		bfrA	1.21419	1.30586		bfrA	1.428	1.43098
Rv3841	bfrB	0.315563	0.357001		bfrB	1.10803	1.07326		bfrB	0.49005	0.452033		bfrB	8.47375	9.09769		bfrB	5.95458	5.74179		bfrB	4.15256	4.11246
Rv2711	ideR	0.335411	0.407677		ideR	1.42405	1.27456		ideR	4.18724	3.7218		ideR	1.56049	1.42603		ideR	6.44419	5.31659		ideR	6.53415	5.30738
Rv1908c	katG	0.735603	0.813943		katG	0.944092	0.973329		katG	1.76663	1.59107		katG	1.76908	1.85125		katG	1.61105	1.72967		katG	3.12531	2.94547
Rv2703	sigA	0.567621	0.623517		sigA	1.19914	1.18427		sigA	0.396667	0.366148		sigA	6.66683	6.70855		sigA	2.87189	2.60178		sigA	2.64451	2.45632
**All values on this sheet reported as fold change

## Sheet: ∆chdC pairwise comparisons
Rv Number	Gene Name	WT vs ΔchdC-heme			Gene Name	WT-heme vs ΔchdC-heme			Gene Name	WThemeDep vs ΔchdC-hemeDep			Gene Name	ΔchdC-heme vs ΔchdC-hemeDep
Rv0509	gtrR	0.167125	0.176532		gtrR	0.632002	0.661815		gtrR	0.732043	0.772711		gtrR	1.68997	1.85832
Rv0509	gtrR	0.179991	0.456283		gtrR	0.816203	1.58227		gtrR	0.204759	0.301975		gtrR	0.298955	0.141807
Rv0524	gsaM	0.773246	0.787854		gsaM	1.30767	1.38944		gsaM	1.04391	1.06696		gsaM	1.51257	1.41912
Rv1485	cpfC	0.840314	0.893785		cpfC	0.850864	0.785945		cpfC	0.846159	1.13761		cpfC	0.716481	0.877822
Rv2678c	uroD	0.861546	0.903127		uroD	0.192776	0.19751		uroD	0.541863	0.556325		uroD	1.01607	0.998269
Rv2676c	chdC	0.00105393	0.00075199		chdC	0.00046839	0.00030988		chdC	0.0016401	0.0117069		chdC
Rv3592	mhuD	0.328736	0.339151		mhuD	0.888227	0.941152		mhuD	0.920188	1.13092		mhuD	1.10038	1.21883
Rv2074	bvr	0.408951	0.403461		bvr	0.940174	0.911301		bvr	0.752623	0.912882		bvr	0.903127	1.05336
Rv3666c	dppA	1.93589	2.05196		dppA	1.3113	1.27456		dppA	2.21146	1.32225		dppA	0.579548	0.452974
Rv3663c	dppD	0.564091	0.600194		dppD	0.724973	0.784856		dppD	0.793884	0.989657		dppD	0.780786	0.775125
Rv3029c	fixA	0.130851	0.13277		fixB	0.720465	0.666187		fixB	0.741233	0.819889		fixB	1.07998	1.13879
Rv3028c	fixB	0.161209	0.153733		fixA	0.644834	0.685867		fixA	0.917004	1.0421		fixA	0.997923	1.2079
Rv2108	ppe36	0.74898	0.722966		ppe36	0.75576	0.764983		ppe36	0.51871	0.533663		ppe36	0.968618	0.993781
Rv2123	ppe37	2.57934	2.33836		ppe37	1.12506	1.0714		ppe37	1.16312	1.56862		ppe37	1.27456	1.5632
Rv0206c	mmpl11	0.876606	0.837406		mmpl11	0.805524	0.774587		mmpl11	0.475659	0.628071		mmpl11	0.686818	0.856485
Rv0202c	mmpl3	0.224845	0.22751		mmpl3	0.601652	0.591931		mmpl3	0.369847	0.450001		mmpl3	1.66902	1.98
Rv3533c	ppe62	1.68763	1.52467		ppe62	0.719966	0.677832		ppe62	0.952638	1.05154		ppe62	0.784584	0.90689
Rv1876	bfrA	0.905634	0.918594		bfrA	0.890076	0.892238		bfrA	1.03455	1.04102		bfrA	1.49485	1.53368
Rv3841	bfrB	0.0594574	0.06563		bfrB	0.426022	0.436484		bfrB	0.778625	0.794159		bfrB	2.88186	3.09406
Rv2711	ideR	0.501736	0.532001		ideR	0.50874	0.446893		ideR	0.880259	1.11072		ideR	0.596668	0.849685
Rv1908c	katG	0.120324	0.121708		katG	0.640824	0.631345		katG	0.807761	0.827884		katG	3.50885	4.00416
Rv2703	sigA	1.27544	1.25614		sigA	0.926588	0.944092		sigA	0.938872	1.12311		sigA	1.05044	1.23928
**All values on this sheet reported as fold change

## Sheet: ∆grtR vs ∆chdc comparisons
Rv Number	Gene name	ΔgtrR-heme vsΔchdC-heme			Gene name	ΔgtrR-hemeDep vs ΔchcD-hemeDep
Rv0524	gsaM	0.139274	0.143886		gsaM	0.365261	0.344005
Rv1485	cpfC	0.198609	0.178006		cpfC	0.197921	0.193111
Rv2678c	uroD	0.0984135	0.102132		uroD	0.137643	0.142694
Rv3592	mhuD	0.622869	0.632878		mhuD	0.19171	0.210516
Rv2074	bvrR	0.37553	0.326465		bvrR	0.263523	0.264621
Rv3666c	dppA	0.828745	0.834509		dppA	0.500347	0.403181
Rv3663c	dppD	0.407254	0.416532		dppD	0.148754	0.152989
Rv3029c	fixA	0.246217	0.192109		fixA	0.0991667	0.0824692
Rv3028c	fixB	0.223291	0.194724		fixB	0.0828704	0.0906217
Rv2108	ppe36	0.752623	0.747166		ppe36	0.646624	0.612168
Rv2123	ppe37	0.579548	0.585605		ppe37	1.08147	1.28387
Rv0206c	mmpl11	0.666649	0.647521		mmpl11	0.301243	0.347841
Rv0202c	mmpl3	0.4793	0.450313		mmpl3	0.270369	0.295965
Rv3533c	ppe62	0.745872	0.720715		ppe62	0.933033	0.987601
Rv1876	bfrA	0.795536	0.767373		bfrA	0.852044	0.797192
Rv3841	katG	0.534403	0.533108		katG	0.281265	0.318199
Rv2711	ideR	0.357249	0.350625		ideR	0.136597	0.208917
Rv1908c	bfrB	0.384485	0.40669		bfrB	0.130761	0.138312
Rv2703	sigA	0.981459	0.969962		sigA	0.582771	0.649319
**All values on this sheet reported as fold change
